# Supplementary material for: Impact of protein and small molecule interactions on kinase conformations
Source: eLife. 2024 Aug 1;13:RP94755. doi: 10.7554/eLife.94755 (PMC11293870; doi:10.7554/eLife.94755)
Supplement: Figure 1—source data 1. [file elife-94755-fig1-data1.zip]

Archive with 66 entries (59 files):
- Figure 1/
- __MACOSX/._Figure 1
- Figure 1/Panel E/
- __MACOSX/Figure 1/._Panel E
- Figure 1/Panel F/
- __MACOSX/Figure 1/._Panel F
- Figure 1/Panel E/LKB1/
- __MACOSX/Figure 1/Panel E/._LKB1
- Figure 1/Panel E/BRAF-V600E/
- __MACOSX/Figure 1/Panel E/._BRAF-V600E
- Figure 1/Panel E/CDK6/
- __MACOSX/Figure 1/Panel E/._CDK6
- Figure 1/Panel E/RIPK1/
- __MACOSX/Figure 1/Panel E/._RIPK1
- Figure 1/Panel F/BRaf_PLX_timecourse_blot_raw.png
- __MACOSX/Figure 1/Panel F/._BRaf_PLX_timecourse_blot_raw.png
- Figure 1/Panel F/BRaf_PLX_timecourse_edited.png
- __MACOSX/Figure 1/Panel F/._BRaf_PLX_timecourse_edited.png
- Figure 1/Panel F/BRaf_V600E_PLX_timecourse_blot_annotated.png
- __MACOSX/Figure 1/Panel F/._BRaf_V600E_PLX_timecourse_blot_annotated.png
- Figure 1/Panel F/BRaf_V600E_PLX_timecourse_marker_raw.png
- __MACOSX/Figure 1/Panel F/._BRaf_V600E_PLX_timecourse_marker_raw.png
- Figure 1/Panel F/BRaf_PLX_timecourse_blot_annotated.png
- __MACOSX/Figure 1/Panel F/._BRaf_PLX_timecourse_blot_annotated.png
- Figure 1/Panel F/BRaf_PLX_timecourse_marker_raw.png
- __MACOSX/Figure 1/Panel F/._BRaf_PLX_timecourse_marker_raw.png
- Figure 1/Panel F/BRaf_V600E_PLX_timecourse_blot_raw.png
- __MACOSX/Figure 1/Panel F/._BRaf_V600E_PLX_timecourse_blot_raw.png
- Figure 1/Panel E/LKB1/LKB1_timecourse_blot_annotated.png
- __MACOSX/Figure 1/Panel E/LKB1/._LKB1_timecourse_blot_annotated.png
- Figure 1/Panel E/LKB1/LKB1_timecourse_marker_raw.png
- __MACOSX/Figure 1/Panel E/LKB1/._LKB1_timecourse_marker_raw.png
- Figure 1/Panel E/LKB1/LKB1_timecourse_blot_raw.png
- __MACOSX/Figure 1/Panel E/LKB1/._LKB1_timecourse_blot_raw.png
- Figure 1/Panel E/LKB1/LKB1_timecourse_edited.png
- __MACOSX/Figure 1/Panel E/LKB1/._LKB1_timecourse_edited.png
- Figure 1/Panel E/BRAF-V600E/BRaf_Timecourse_marker_raw.png
- __MACOSX/Figure 1/Panel E/BRAF-V600E/._BRaf_Timecourse_marker_raw.png
- Figure 1/Panel E/BRAF-V600E/BRaf_Timecourse_blot_raw.png
- __MACOSX/Figure 1/Panel E/BRAF-V600E/._BRaf_Timecourse_blot_raw.png
- Figure 1/Panel E/BRAF-V600E/BRaf_Timecourse_blot_raw_annotated.png
- __MACOSX/Figure 1/Panel E/BRAF-V600E/._BRaf_Timecourse_blot_raw_annotated.png
- Figure 1/Panel E/BRAF-V600E/BRaf_Timecourse_edited.png
- __MACOSX/Figure 1/Panel E/BRAF-V600E/._BRaf_Timecourse_edited.png
- Figure 1/Panel E/CDK6/CDK6_timecourse_marker2_raw.png
- __MACOSX/Figure 1/Panel E/CDK6/._CDK6_timecourse_marker2_raw.png
- Figure 1/Panel E/CDK6/CDK6_timecourse_blot_annotated.png
- __MACOSX/Figure 1/Panel E/CDK6/._CDK6_timecourse_blot_annotated.png
- Figure 1/Panel E/CDK6/CDK6_timecourse_marker_raw.png
- __MACOSX/Figure 1/Panel E/CDK6/._CDK6_timecourse_marker_raw.png
- Figure 1/Panel E/CDK6/CDK6_timecourse_blot2_annotated.png
- __MACOSX/Figure 1/Panel E/CDK6/._CDK6_timecourse_blot2_annotated.png
- Figure 1/Panel E/CDK6/CDK6_timecourse_blot2_raw.png
- __MACOSX/Figure 1/Panel E/CDK6/._CDK6_timecourse_blot2_raw.png
- Figure 1/Panel E/CDK6/CDK6_timecourse_edited.png
- __MACOSX/Figure 1/Panel E/CDK6/._CDK6_timecourse_edited.png
- Figure 1/Panel E/CDK6/CDK6_timecourse_blot_raw.png
- __MACOSX/Figure 1/Panel E/CDK6/._CDK6_timecourse_blot_raw.png
- Figure 1/Panel E/RIPK1/RIPK1_timecourse_marker_raw.png
- __MACOSX/Figure 1/Panel E/RIPK1/._RIPK1_timecourse_marker_raw.png
- Figure 1/Panel E/RIPK1/RIPK1_timecourse_blot_annotated.png
- __MACOSX/Figure 1/Panel E/RIPK1/._RIPK1_timecourse_blot_annotated.png
- Figure 1/Panel E/RIPK1/RIPK1_timecourse_edited.png
- __MACOSX/Figure 1/Panel E/RIPK1/._RIPK1_timecourse_edited.png
- Figure 1/Panel E/RIPK1/RIPK1_timecourse_blot_raw.png
- __MACOSX/Figure 1/Panel E/RIPK1/._RIPK1_timecourse_blot_raw.png
