# Supplementary material for: Impact of protein and small molecule interactions on kinase conformations
Source: eLife. 2024 Aug 1;13:RP94755. doi: 10.7554/eLife.94755 (PMC11293870; doi:10.7554/eLife.94755)
Supplement: Figure 2—source data 1. [file elife-94755-fig2-data1.zip]

Archive with 420 entries (397 files):
- Figure 2/
- __MACOSX/._Figure 2
- Figure 2/Panel D/
- __MACOSX/Figure 2/._Panel D
- Figure 2/Panel E_F/
- __MACOSX/Figure 2/._Panel E_F
- Figure 2/Panel I/
- __MACOSX/Figure 2/._Panel I
- Figure 2/Panel G/
- __MACOSX/Figure 2/._Panel G
- Figure 2/Panel D/Replicate 2/
- __MACOSX/Figure 2/Panel D/._Replicate 2
- Figure 2/Panel D/Replicate 4/
- __MACOSX/Figure 2/Panel D/._Replicate 4
- Figure 2/Panel D/Replicate 3/
- __MACOSX/Figure 2/Panel D/._Replicate 3
- Figure 2/Panel D/Replicate 1/
- __MACOSX/Figure 2/Panel D/._Replicate 1
- Figure 2/Panel E_F/Replicate 3F_2E/
- __MACOSX/Figure 2/Panel E_F/._Replicate 3F_2E
- Figure 2/Panel E_F/Replicate 3E/
- __MACOSX/Figure 2/Panel E_F/._Replicate 3E
- Figure 2/Panel E_F/Replicate 1F_1E_2F/
- __MACOSX/Figure 2/Panel E_F/._Replicate 1F_1E_2F
- Figure 2/Panel E_F/Replicate 5E/
- __MACOSX/Figure 2/Panel E_F/._Replicate 5E
- Figure 2/Panel E_F/Reolicate 4E_4F/
- __MACOSX/Figure 2/Panel E_F/._Reolicate 4E_4F
- Figure 2/Panel I/Replicate 2/
- __MACOSX/Figure 2/Panel I/._Replicate 2
- Figure 2/Panel I/Replicate 5/
- __MACOSX/Figure 2/Panel I/._Replicate 5
- Figure 2/Panel I/Replicate 4/
- __MACOSX/Figure 2/Panel I/._Replicate 4
- Figure 2/Panel I/Replicate 3/
- __MACOSX/Figure 2/Panel I/._Replicate 3
- Figure 2/Panel I/Replicate 1/
- __MACOSX/Figure 2/Panel I/._Replicate 1
- Figure 2/Panel G/Replicate 2/
- __MACOSX/Figure 2/Panel G/._Replicate 2
- Figure 2/Panel G/Replicate 4/
- __MACOSX/Figure 2/Panel G/._Replicate 4
- Figure 2/Panel G/Replicate 3/
- __MACOSX/Figure 2/Panel G/._Replicate 3
- Figure 2/Panel G/Replicate 1/
- __MACOSX/Figure 2/Panel G/._Replicate 1
- Figure 2/Panel D/Replicate 2/R2_FLAG_blot_raw.png
- __MACOSX/Figure 2/Panel D/Replicate 2/._R2_FLAG_blot_raw.png
- Figure 2/Panel D/Replicate 2/R2_pAMPK_blot_raw.png
- __MACOSX/Figure 2/Panel D/Replicate 2/._R2_pAMPK_blot_raw.png
- Figure 2/Panel D/Replicate 2/R2_FLAG_blot_annotated.png
- __MACOSX/Figure 2/Panel D/Replicate 2/._R2_FLAG_blot_annotated.png
- Figure 2/Panel D/Replicate 2/R2_GAPDH_marker_raw.png
- __MACOSX/Figure 2/Panel D/Replicate 2/._R2_GAPDH_marker_raw.png
- Figure 2/Panel D/Replicate 2/R2_edited.png
- __MACOSX/Figure 2/Panel D/Replicate 2/._R2_edited.png
- Figure 2/Panel D/Replicate 2/R2_GAPDH_blot_raw.png
- __MACOSX/Figure 2/Panel D/Replicate 2/._R2_GAPDH_blot_raw.png
- Figure 2/Panel D/Replicate 2/R2_AMPK_marker_raw.png
- __MACOSX/Figure 2/Panel D/Replicate 2/._R2_AMPK_marker_raw.png
- Figure 2/Panel D/Replicate 2/R2_AMPK_blot_annotated.png
- __MACOSX/Figure 2/Panel D/Replicate 2/._R2_AMPK_blot_annotated.png
- Figure 2/Panel D/Replicate 2/R2_AMPK_blot_raw.png
- __MACOSX/Figure 2/Panel D/Replicate 2/._R2_AMPK_blot_raw.png
- Figure 2/Panel D/Replicate 2/R2_GAPDH_blot_annotated.png
- __MACOSX/Figure 2/Panel D/Replicate 2/._R2_GAPDH_blot_annotated.png
- Figure 2/Panel D/Replicate 2/R2_pAMPK_marker_raw.png
- __MACOSX/Figure 2/Panel D/Replicate 2/._R2_pAMPK_marker_raw.png
- Figure 2/Panel D/Replicate 2/R2_FLAG_marker_raw.png
- __MACOSX/Figure 2/Panel D/Replicate 2/._R2_FLAG_marker_raw.png
- Figure 2/Panel D/Replicate 2/R2_pAMPK_blot_annotated.png
- __MACOSX/Figure 2/Panel D/Replicate 2/._R2_pAMPK_blot_annotated.png
- Figure 2/Panel D/Replicate 4/R4_pAMPK_blot_annotated.png
- __MACOSX/Figure 2/Panel D/Replicate 4/._R4_pAMPK_blot_annotated.png
- Figure 2/Panel D/Replicate 4/R4_AMPK_blot_raw.png
- __MACOSX/Figure 2/Panel D/Replicate 4/._R4_AMPK_blot_raw.png
- Figure 2/Panel D/Replicate 4/R4_GAPDH_blot_raw.png
- __MACOSX/Figure 2/Panel D/Replicate 4/._R4_GAPDH_blot_raw.png
- Figure 2/Panel D/Replicate 4/R4_GAPDH_blot_annotated.png
- __MACOSX/Figure 2/Panel D/Replicate 4/._R4_GAPDH_blot_annotated.png
- Figure 2/Panel D/Replicate 4/R4_pAMPK_blot_raw.png
- __MACOSX/Figure 2/Panel D/Replicate 4/._R4_pAMPK_blot_raw.png
- Figure 2/Panel D/Replicate 4/R4_pAMPK_marker_raw.png
- __MACOSX/Figure 2/Panel D/Replicate 4/._R4_pAMPK_marker_raw.png
- Figure 2/Panel D/Replicate 4/R4_FLAG_blot_raw.png
- __MACOSX/Figure 2/Panel D/Replicate 4/._R4_FLAG_blot_raw.png
- Figure 2/Panel D/Replicate 4/R4_AMPK_marker_raw.png
- __MACOSX/Figure 2/Panel D/Replicate 4/._R4_AMPK_marker_raw.png
- Figure 2/Panel D/Replicate 4/R4_AMPK_blot_annotated.png
- __MACOSX/Figure 2/Panel D/Replicate 4/._R4_AMPK_blot_annotated.png
- Figure 2/Panel D/Replicate 4/R4_FLAG_marker_raw.png
- __MACOSX/Figure 2/Panel D/Replicate 4/._R4_FLAG_marker_raw.png
- Figure 2/Panel D/Replicate 4/R4_GAPDH_marker_raw.png
- __MACOSX/Figure 2/Panel D/Replicate 4/._R4_GAPDH_marker_raw.png
- Figure 2/Panel D/Replicate 4/R4_edited.png
- __MACOSX/Figure 2/Panel D/Replicate 4/._R4_edited.png
- Figure 2/Panel D/Replicate 4/R4_FLAG_blot_annotated.png
- __MACOSX/Figure 2/Panel D/Replicate 4/._R4_FLAG_blot_annotated.png
- Figure 2/Panel D/Replicate 3/R3_FLAG_blot_raw.png
- __MACOSX/Figure 2/Panel D/Replicate 3/._R3_FLAG_blot_raw.png
- Figure 2/Panel D/Replicate 3/R3_AMPK_marker_raw.png
- __MACOSX/Figure 2/Panel D/Replicate 3/._R3_AMPK_marker_raw.png
- Figure 2/Panel D/Replicate 3/R3_AMPK_blot_raw.png
- __MACOSX/Figure 2/Panel D/Replicate 3/._R3_AMPK_blot_raw.png
- Figure 2/Panel D/Replicate 3/R3_GAPDH_marker_raw.png
- __MACOSX/Figure 2/Panel D/Replicate 3/._R3_GAPDH_marker_raw.png
- Figure 2/Panel D/Replicate 3/R3_edited.png
- __MACOSX/Figure 2/Panel D/Replicate 3/._R3_edited.png
- Figure 2/Panel D/Replicate 3/R3_FLAG_marker_raw.png
- __MACOSX/Figure 2/Panel D/Replicate 3/._R3_FLAG_marker_raw.png
- Figure 2/Panel D/Replicate 3/R3_FLAG_blot_annotated.png
- __MACOSX/Figure 2/Panel D/Replicate 3/._R3_FLAG_blot_annotated.png
- Figure 2/Panel D/Replicate 3/R3_pAMPK_blot_annotated.png
- __MACOSX/Figure 2/Panel D/Replicate 3/._R3_pAMPK_blot_annotated.png
- Figure 2/Panel D/Replicate 3/R3_GAPDH_blot_raw.png
- __MACOSX/Figure 2/Panel D/Replicate 3/._R3_GAPDH_blot_raw.png
- Figure 2/Panel D/Replicate 3/R3_pAMPK_marker_raw.png
- __MACOSX/Figure 2/Panel D/Replicate 3/._R3_pAMPK_marker_raw.png
- Figure 2/Panel D/Replicate 3/R3_GAPDH_blot_annotated.png
- __MACOSX/Figure 2/Panel D/Replicate 3/._R3_GAPDH_blot_annotated.png
- Figure 2/Panel D/Replicate 3/R3_AMPK_blot_annotated.png
- __MACOSX/Figure 2/Panel D/Replicate 3/._R3_AMPK_blot_annotated.png
- Figure 2/Panel D/Replicate 3/R3_pAMPK_blot_raw.png
- __MACOSX/Figure 2/Panel D/Replicate 3/._R3_pAMPK_blot_raw.png
- Figure 2/Panel D/Replicate 1/R1_GAPDH_blot_raw.png
- __MACOSX/Figure 2/Panel D/Replicate 1/._R1_GAPDH_blot_raw.png
- Figure 2/Panel D/Replicate 1/R1_pAMPK_blot_raw.png
- __MACOSX/Figure 2/Panel D/Replicate 1/._R1_pAMPK_blot_raw.png
- Figure 2/Panel D/Replicate 1/R1_AMPK_blot_raw.png
- __MACOSX/Figure 2/Panel D/Replicate 1/._R1_AMPK_blot_raw.png
- Figure 2/Panel D/Replicate 1/R1_GAPDH_blot_annotated.png
- __MACOSX/Figure 2/Panel D/Replicate 1/._R1_GAPDH_blot_annotated.png
- Figure 2/Panel D/Replicate 1/R1_AMPK_blot_annotated.png
- __MACOSX/Figure 2/Panel D/Replicate 1/._R1_AMPK_blot_annotated.png
- Figure 2/Panel D/Replicate 1/R1_AMPK_marker_raw.png
- __MACOSX/Figure 2/Panel D/Replicate 1/._R1_AMPK_marker_raw.png
- Figure 2/Panel D/Replicate 1/R1_pAMPK_blot_annotated.png
- __MACOSX/Figure 2/Panel D/Replicate 1/._R1_pAMPK_blot_annotated.png
- Figure 2/Panel D/Replicate 1/R1_FLAG_blot_annotated.png
- __MACOSX/Figure 2/Panel D/Replicate 1/._R1_FLAG_blot_annotated.png
- Figure 2/Panel D/Replicate 1/R1_FLAG_blot_raw.png
- __MACOSX/Figure 2/Panel D/Replicate 1/._R1_FLAG_blot_raw.png
- Figure 2/Panel D/Replicate 1/R1_pAMPK_marker_raw.png
- __MACOSX/Figure 2/Panel D/Replicate 1/._R1_pAMPK_marker_raw.png
- Figure 2/Panel D/Replicate 1/R1_FLAG_marker_raw.png
- __MACOSX/Figure 2/Panel D/Replicate 1/._R1_FLAG_marker_raw.png
- Figure 2/Panel D/Replicate 1/R1_edited.png
- __MACOSX/Figure 2/Panel D/Replicate 1/._R1_edited.png
- Figure 2/Panel D/Replicate 1/R1_GAPDH_marker_raw.png
- __MACOSX/Figure 2/Panel D/Replicate 1/._R1_GAPDH_marker_raw.png
- Figure 2/Panel E_F/Replicate 3F_2E/3F_2E_RLUC_blot_annotated.png
- __MACOSX/Figure 2/Panel E_F/Replicate 3F_2E/._3F_2E_RLUC_blot_annotated.png
- Figure 2/Panel E_F/Replicate 3F_2E/3F_2E_FLAG_marker_raw.png
- __MACOSX/Figure 2/Panel E_F/Replicate 3F_2E/._3F_2E_FLAG_marker_raw.png
- Figure 2/Panel E_F/Replicate 3F_2E/3F_2E_FLAG_blot_raw.png
- __MACOSX/Figure 2/Panel E_F/Replicate 3F_2E/._3F_2E_FLAG_blot_raw.png
- Figure 2/Panel E_F/Replicate 3F_2E/3F_2E_GAPDH_blot_annotated.png
- __MACOSX/Figure 2/Panel E_F/Replicate 3F_2E/._3F_2E_GAPDH_blot_annotated.png
- Figure 2/Panel E_F/Replicate 3F_2E/3F_2E_FLAG_blot_annotated.png
- __MACOSX/Figure 2/Panel E_F/Replicate 3F_2E/._3F_2E_FLAG_blot_annotated.png
- Figure 2/Panel E_F/Replicate 3F_2E/3F_2E_RLUC_blot_raw.png
- __MACOSX/Figure 2/Panel E_F/Replicate 3F_2E/._3F_2E_RLUC_blot_raw.png
- Figure 2/Panel E_F/Replicate 3F_2E/3F_2E_RLUC_marker_raw.png
- __MACOSX/Figure 2/Panel E_F/Replicate 3F_2E/._3F_2E_RLUC_marker_raw.png
- Figure 2/Panel E_F/Replicate 3F_2E/3F_2E_edited.png
- __MACOSX/Figure 2/Panel E_F/Replicate 3F_2E/._3F_2E_edited.png
- Figure 2/Panel E_F/Replicate 3F_2E/3F_2E_GAPDH_blot_raw.png
- __MACOSX/Figure 2/Panel E_F/Replicate 3F_2E/._3F_2E_GAPDH_blot_raw.png
- Figure 2/Panel E_F/Replicate 3F_2E/3F_2E_GAPDH_marker_raw.png
- __MACOSX/Figure 2/Panel E_F/Replicate 3F_2E/._3F_2E_GAPDH_marker_raw.png
- Figure 2/Panel E_F/Replicate 3E/3E_RLUC_FLAG_blot_raw.png
- __MACOSX/Figure 2/Panel E_F/Replicate 3E/._3E_RLUC_FLAG_blot_raw.png
- Figure 2/Panel E_F/Replicate 3E/3E_RLUC_FLAG_blot_annotated.png
- __MACOSX/Figure 2/Panel E_F/Replicate 3E/._3E_RLUC_FLAG_blot_annotated.png
- Figure 2/Panel E_F/Replicate 3E/3E_RLUC_FLAG_marker_raw.png
- __MACOSX/Figure 2/Panel E_F/Replicate 3E/._3E_RLUC_FLAG_marker_raw.png
- Figure 2/Panel E_F/Replicate 3E/3E_GAPDH_marker_raw.png
- __MACOSX/Figure 2/Panel E_F/Replicate 3E/._3E_GAPDH_marker_raw.png
- Figure 2/Panel E_F/Replicate 3E/3E_GAPDH_blot_annotated.png
- __MACOSX/Figure 2/Panel E_F/Replicate 3E/._3E_GAPDH_blot_annotated.png
- Figure 2/Panel E_F/Replicate 3E/3E_GAPDH_blot_raw.png
- __MACOSX/Figure 2/Panel E_F/Replicate 3E/._3E_GAPDH_blot_raw.png
- Figure 2/Panel E_F/Replicate 3E/3E_edited.png
- __MACOSX/Figure 2/Panel E_F/Replicate 3E/._3E_edited.png
- Figure 2/Panel E_F/Replicate 1F_1E_2F/1F_1E_2F_RLUC_marker_raw.png
- __MACOSX/Figure 2/Panel E_F/Replicate 1F_1E_2F/._1F_1E_2F_RLUC_marker_raw.png
- Figure 2/Panel E_F/Replicate 1F_1E_2F/1F_1E_2F_RLUC_blot_raw.png
- __MACOSX/Figure 2/Panel E_F/Replicate 1F_1E_2F/._1F_1E_2F_RLUC_blot_raw.png
- Figure 2/Panel E_F/Replicate 1F_1E_2F/1F_1E_2F_GAPDH_blot_raw.png
- __MACOSX/Figure 2/Panel E_F/Replicate 1F_1E_2F/._1F_1E_2F_GAPDH_blot_raw.png
- Figure 2/Panel E_F/Replicate 1F_1E_2F/1F_1E_2F_blot_edited.png
- __MACOSX/Figure 2/Panel E_F/Replicate 1F_1E_2F/._1F_1E_2F_blot_edited.png
- Figure 2/Panel E_F/Replicate 1F_1E_2F/1F_1E_2F_FLAG_blot_raw.png
- __MACOSX/Figure 2/Panel E_F/Replicate 1F_1E_2F/._1F_1E_2F_FLAG_blot_raw.png
- Figure 2/Panel E_F/Replicate 1F_1E_2F/1F_1E_2F_GAPDH_marker_raw.png
- __MACOSX/Figure 2/Panel E_F/Replicate 1F_1E_2F/._1F_1E_2F_GAPDH_marker_raw.png
- Figure 2/Panel E_F/Replicate 1F_1E_2F/1F_1E_2F_RLUC_blot_annotated.png
- __MACOSX/Figure 2/Panel E_F/Replicate 1F_1E_2F/._1F_1E_2F_RLUC_blot_annotated.png
- Figure 2/Panel E_F/Replicate 1F_1E_2F/1F_1E_2F_GAPDH_blot_annotated.png
- __MACOSX/Figure 2/Panel E_F/Replicate 1F_1E_2F/._1F_1E_2F_GAPDH_blot_annotated.png
- Figure 2/Panel E_F/Replicate 1F_1E_2F/1F_1E_2F_FLAG_marker_raw.png
- __MACOSX/Figure 2/Panel E_F/Replicate 1F_1E_2F/._1F_1E_2F_FLAG_marker_raw.png
- Figure 2/Panel E_F/Replicate 1F_1E_2F/1F_1E_2F_FLAG_blot_annotated.png
- __MACOSX/Figure 2/Panel E_F/Replicate 1F_1E_2F/._1F_1E_2F_FLAG_blot_annotated.png
- Figure 2/Panel E_F/Replicate 5E/5E_FLAG_blot_raw.png
- __MACOSX/Figure 2/Panel E_F/Replicate 5E/._5E_FLAG_blot_raw.png
- Figure 2/Panel E_F/Replicate 5E/5E_GAPDH_marker_raw.png
- __MACOSX/Figure 2/Panel E_F/Replicate 5E/._5E_GAPDH_marker_raw.png
- Figure 2/Panel E_F/Replicate 5E/5E_RLUC_marker_raw.png
- __MACOSX/Figure 2/Panel E_F/Replicate 5E/._5E_RLUC_marker_raw.png
- Figure 2/Panel E_F/Replicate 5E/5E_GAPDH_blot_annotated.png
- __MACOSX/Figure 2/Panel E_F/Replicate 5E/._5E_GAPDH_blot_annotated.png
- Figure 2/Panel E_F/Replicate 5E/5E_RLUC_blot_raw.png
- __MACOSX/Figure 2/Panel E_F/Replicate 5E/._5E_RLUC_blot_raw.png
- Figure 2/Panel E_F/Replicate 5E/5E_FLAG_blot_annotated.png
- __MACOSX/Figure 2/Panel E_F/Replicate 5E/._5E_FLAG_blot_annotated.png
- Figure 2/Panel E_F/Replicate 5E/5E_FLAG_marker_raw.png
- __MACOSX/Figure 2/Panel E_F/Replicate 5E/._5E_FLAG_marker_raw.png
- Figure 2/Panel E_F/Replicate 5E/5E_edited.png
- __MACOSX/Figure 2/Panel E_F/Replicate 5E/._5E_edited.png
- Figure 2/Panel E_F/Replicate 5E/5E_GAPDH_blot_raw.png
- __MACOSX/Figure 2/Panel E_F/Replicate 5E/._5E_GAPDH_blot_raw.png
- Figure 2/Panel E_F/Replicate 5E/5E_RLUC_blot_annotated.png
- __MACOSX/Figure 2/Panel E_F/Replicate 5E/._5E_RLUC_blot_annotated.png
- Figure 2/Panel E_F/Reolicate 4E_4F/4E_4F_RLuc_marker_raw.png
- __MACOSX/Figure 2/Panel E_F/Reolicate 4E_4F/._4E_4F_RLuc_marker_raw.png
- Figure 2/Panel E_F/Reolicate 4E_4F/4E_4F_FLAG_blot_raw.png
- __MACOSX/Figure 2/Panel E_F/Reolicate 4E_4F/._4E_4F_FLAG_blot_raw.png
- Figure 2/Panel E_F/Reolicate 4E_4F/4E_4F_GAPDH_blot_annotated.png
- __MACOSX/Figure 2/Panel E_F/Reolicate 4E_4F/._4E_4F_GAPDH_blot_annotated.png
- Figure 2/Panel E_F/Reolicate 4E_4F/4E_4F_edted.png
- __MACOSX/Figure 2/Panel E_F/Reolicate 4E_4F/._4E_4F_edted.png
- Figure 2/Panel E_F/Reolicate 4E_4F/4E_4F_RLuc_blot_raw.png
- __MACOSX/Figure 2/Panel E_F/Reolicate 4E_4F/._4E_4F_RLuc_blot_raw.png
- Figure 2/Panel E_F/Reolicate 4E_4F/4E_4F_GAPDH_blot_raw.png
- __MACOSX/Figure 2/Panel E_F/Reolicate 4E_4F/._4E_4F_GAPDH_blot_raw.png
- Figure 2/Panel E_F/Reolicate 4E_4F/4E_4F_GAPDH_marker_raw.png
- __MACOSX/Figure 2/Panel E_F/Reolicate 4E_4F/._4E_4F_GAPDH_marker_raw.png
- Figure 2/Panel E_F/Reolicate 4E_4F/4E_4F_RLuc_blot_annotated.png
- __MACOSX/Figure 2/Panel E_F/Reolicate 4E_4F/._4E_4F_RLuc_blot_annotated.png
- Figure 2/Panel E_F/Reolicate 4E_4F/4E_4F_FLAG_marker_raw.png
- __MACOSX/Figure 2/Panel E_F/Reolicate 4E_4F/._4E_4F_FLAG_marker_raw.png
- Figure 2/Panel E_F/Reolicate 4E_4F/4E_4F_FLAG_blot_annotated.png
- __MACOSX/Figure 2/Panel E_F/Reolicate 4E_4F/._4E_4F_FLAG_blot_annotated.png
- Figure 2/Panel I/Replicate 2/R2_FLAG_blot_raw.png
- __MACOSX/Figure 2/Panel I/Replicate 2/._R2_FLAG_blot_raw.png
- Figure 2/Panel I/Replicate 2/R2_FLAG_blot_annotated.png
- __MACOSX/Figure 2/Panel I/Replicate 2/._R2_FLAG_blot_annotated.png
- Figure 2/Panel I/Replicate 2/R2_edited.png
- __MACOSX/Figure 2/Panel I/Replicate 2/._R2_edited.png
- Figure 2/Panel I/Replicate 2/R2_RLuc_marker_raw.png
- __MACOSX/Figure 2/Panel I/Replicate 2/._R2_RLuc_marker_raw.png
- Figure 2/Panel I/Replicate 2/R2_GAPDH_blot_raw.png
- __MACOSX/Figure 2/Panel I/Replicate 2/._R2_GAPDH_blot_raw.png
- Figure 2/Panel I/Replicate 2/R2_RLuc_blot_annotated.png
- __MACOSX/Figure 2/Panel I/Replicate 2/._R2_RLuc_blot_annotated.png
- Figure 2/Panel I/Replicate 2/R2_RLuc_blot_raw.png
- __MACOSX/Figure 2/Panel I/Replicate 2/._R2_RLuc_blot_raw.png
- Figure 2/Panel I/Replicate 2/R2_GAPDH_blot_annotated.png
- __MACOSX/Figure 2/Panel I/Replicate 2/._R2_GAPDH_blot_annotated.png
- Figure 2/Panel I/Replicate 2/R2_FLAG_GAPDH_marker_raw.png
- __MACOSX/Figure 2/Panel I/Replicate 2/._R2_FLAG_GAPDH_marker_raw.png
- Figure 2/Panel I/Replicate 5/R5_RLuc_blot_annotated.png
- __MACOSX/Figure 2/Panel I/Replicate 5/._R5_RLuc_blot_annotated.png
- Figure 2/Panel I/Replicate 5/R5_RLuc_blot_raw.png
- __MACOSX/Figure 2/Panel I/Replicate 5/._R5_RLuc_blot_raw.png
- Figure 2/Panel I/Replicate 5/R5_RLuc_marker_raw.png
- __MACOSX/Figure 2/Panel I/Replicate 5/._R5_RLuc_marker_raw.png
- Figure 2/Panel I/Replicate 5/R5_edited.png
- __MACOSX/Figure 2/Panel I/Replicate 5/._R5_edited.png
- Figure 2/Panel I/Replicate 5/R5_FLAG_blot_annotated.png
- __MACOSX/Figure 2/Panel I/Replicate 5/._R5_FLAG_blot_annotated.png
- Figure 2/Panel I/Replicate 5/R5_FLAG_blot_raw.png
- __MACOSX/Figure 2/Panel I/Replicate 5/._R5_FLAG_blot_raw.png
- Figure 2/Panel I/Replicate 5/R5_Vinculin_blot_annotated.png
- __MACOSX/Figure 2/Panel I/Replicate 5/._R5_Vinculin_blot_annotated.png
- Figure 2/Panel I/Replicate 5/R5_Vinculin_blot_raw.png
- __MACOSX/Figure 2/Panel I/Replicate 5/._R5_Vinculin_blot_raw.png
- Figure 2/Panel I/Replicate 5/R5_FLAG_marker_raw.png
- __MACOSX/Figure 2/Panel I/Replicate 5/._R5_FLAG_marker_raw.png
- Figure 2/Panel I/Replicate 5/R5_Vinculin_marker_raw.png
- __MACOSX/Figure 2/Panel I/Replicate 5/._R5_Vinculin_marker_raw.png
- Figure 2/Panel I/Replicate 4/R4_RLuc_marker_raw.png
- __MACOSX/Figure 2/Panel I/Replicate 4/._R4_RLuc_marker_raw.png
- Figure 2/Panel I/Replicate 4/R4_RLuc_blot_raw.png
- __MACOSX/Figure 2/Panel I/Replicate 4/._R4_RLuc_blot_raw.png
- Figure 2/Panel I/Replicate 4/R4_GAPDH_blot_raw.png
- __MACOSX/Figure 2/Panel I/Replicate 4/._R4_GAPDH_blot_raw.png
- Figure 2/Panel I/Replicate 4/R4_GAPDH_blot_annotated.png
- __MACOSX/Figure 2/Panel I/Replicate 4/._R4_GAPDH_blot_annotated.png
- Figure 2/Panel I/Replicate 4/R4_FLAG_blot_raw.png
- __MACOSX/Figure 2/Panel I/Replicate 4/._R4_FLAG_blot_raw.png
- Figure 2/Panel I/Replicate 4/R4_FLAG_marker_raw.png
- __MACOSX/Figure 2/Panel I/Replicate 4/._R4_FLAG_marker_raw.png
- Figure 2/Panel I/Replicate 4/R4_RLUc_blot_annotated.png
- __MACOSX/Figure 2/Panel I/Replicate 4/._R4_RLUc_blot_annotated.png
- Figure 2/Panel I/Replicate 4/R4_GAPDH_marker_raw.png
- __MACOSX/Figure 2/Panel I/Replicate 4/._R4_GAPDH_marker_raw.png
- Figure 2/Panel I/Replicate 4/R4_edited.png
- __MACOSX/Figure 2/Panel I/Replicate 4/._R4_edited.png
[truncated: 120 more entries]
