# Supplementary material for: Impact of protein and small molecule interactions on kinase conformations
Source: eLife. 2024 Aug 1;13:RP94755. doi: 10.7554/eLife.94755 (PMC11293870; doi:10.7554/eLife.94755)
Supplement: Figure 2—figure supplement 1—source data 1. [file elife-94755-fig2-figsupp1-data1.zip]

Archive with 40 entries (38 files):
- Figure 2 - Supplement 1/
- __MACOSX/._Figure 2 - Supplement 1
- Figure 2 - Supplement 1/Panel A and B/
- __MACOSX/Figure 2 - Supplement 1/._Panel A and B
- Figure 2 - Supplement 1/Panel A and B/HeLa-GAPDH_marker_raw.png
- __MACOSX/Figure 2 - Supplement 1/Panel A and B/._HeLa-GAPDH_marker_raw.png
- Figure 2 - Supplement 1/Panel A and B/HeLa-FLAG_blot_annotated.png
- __MACOSX/Figure 2 - Supplement 1/Panel A and B/._HeLa-FLAG_blot_annotated.png
- Figure 2 - Supplement 1/Panel A and B/SW480-GAPDH_marker_raw.png
- __MACOSX/Figure 2 - Supplement 1/Panel A and B/._SW480-GAPDH_marker_raw.png
- Figure 2 - Supplement 1/Panel A and B/HeLa-GAPDH_blot_annotated.png
- __MACOSX/Figure 2 - Supplement 1/Panel A and B/._HeLa-GAPDH_blot_annotated.png
- Figure 2 - Supplement 1/Panel A and B/SW480-GAPDH_blot_raw.png
- __MACOSX/Figure 2 - Supplement 1/Panel A and B/._SW480-GAPDH_blot_raw.png
- Figure 2 - Supplement 1/Panel A and B/SW480-GAPDH_blot_annotated.png
- __MACOSX/Figure 2 - Supplement 1/Panel A and B/._SW480-GAPDH_blot_annotated.png
- Figure 2 - Supplement 1/Panel A and B/HeLa-RLuc_blot_annotated.png
- __MACOSX/Figure 2 - Supplement 1/Panel A and B/._HeLa-RLuc_blot_annotated.png
- Figure 2 - Supplement 1/Panel A and B/HeLa-RLuc_marker_raw.png
- __MACOSX/Figure 2 - Supplement 1/Panel A and B/._HeLa-RLuc_marker_raw.png
- Figure 2 - Supplement 1/Panel A and B/SW480-RLuc_marker_raw.png
- __MACOSX/Figure 2 - Supplement 1/Panel A and B/._SW480-RLuc_marker_raw.png
- Figure 2 - Supplement 1/Panel A and B/SW480-RLuc_blot_annotated.png
- __MACOSX/Figure 2 - Supplement 1/Panel A and B/._SW480-RLuc_blot_annotated.png
- Figure 2 - Supplement 1/Panel A and B/HeLa-GAPDH_blot_raw.png
- __MACOSX/Figure 2 - Supplement 1/Panel A and B/._HeLa-GAPDH_blot_raw.png
- Figure 2 - Supplement 1/Panel A and B/SW480-RLuc_blot_raw.png
- __MACOSX/Figure 2 - Supplement 1/Panel A and B/._SW480-RLuc_blot_raw.png
- Figure 2 - Supplement 1/Panel A and B/HeLa-RLuc_blot_raw.png
- __MACOSX/Figure 2 - Supplement 1/Panel A and B/._HeLa-RLuc_blot_raw.png
- Figure 2 - Supplement 1/Panel A and B/SW480-FLAG_blot_annotated.png
- __MACOSX/Figure 2 - Supplement 1/Panel A and B/._SW480-FLAG_blot_annotated.png
- Figure 2 - Supplement 1/Panel A and B/SW480-FLAG_marker_raw.png
- __MACOSX/Figure 2 - Supplement 1/Panel A and B/._SW480-FLAG_marker_raw.png
- Figure 2 - Supplement 1/Panel A and B/HeLa-FLAG_blot_raw.png
- __MACOSX/Figure 2 - Supplement 1/Panel A and B/._HeLa-FLAG_blot_raw.png
- Figure 2 - Supplement 1/Panel A and B/HeLa-FLAG_marker_raw.png
- __MACOSX/Figure 2 - Supplement 1/Panel A and B/._HeLa-FLAG_marker_raw.png
- Figure 2 - Supplement 1/Panel A and B/SW480-FLAG_blot_raw.png
- __MACOSX/Figure 2 - Supplement 1/Panel A and B/._SW480-FLAG_blot_raw.png
