# Supplementary material for: Impact of protein and small molecule interactions on kinase conformations
Source: eLife. 2024 Aug 1;13:RP94755. doi: 10.7554/eLife.94755 (PMC11293870; doi:10.7554/eLife.94755)
Supplement: Figure 3—source data 1. [file elife-94755-fig3-data1.zip]

Archive with 50 entries (47 files):
- Figure 3/
- __MACOSX/._Figure 3
- Figure 3/Panel D/
- __MACOSX/Figure 3/._Panel D
- Figure 3/Panel G+H/
- __MACOSX/Figure 3/._Panel G+H
- Figure 3/Panel D/Replicate 2 WB.png
- __MACOSX/Figure 3/Panel D/._Replicate 2 WB.png
- Figure 3/Panel D/Replicate 2 marker.png
- __MACOSX/Figure 3/Panel D/._Replicate 2 marker.png
- Figure 3/Panel D/Replicate 1 WB 2.png
- __MACOSX/Figure 3/Panel D/._Replicate 1 WB 2.png
- Figure 3/Panel D/Replicate 1 marker 1.png
- __MACOSX/Figure 3/Panel D/._Replicate 1 marker 1.png
- Figure 3/Panel D/Replicate 1 WB 1.png
- __MACOSX/Figure 3/Panel D/._Replicate 1 WB 1.png
- Figure 3/Panel D/Replicate 1 marker 2.png
- __MACOSX/Figure 3/Panel D/._Replicate 1 marker 2.png
- Figure 3/Panel D/Replicate 3 marker 1.png
- __MACOSX/Figure 3/Panel D/._Replicate 3 marker 1.png
- Figure 3/Panel D/Replicate 3 marker 2.png
- __MACOSX/Figure 3/Panel D/._Replicate 3 marker 2.png
- Figure 3/Panel D/Replicate 3 WB 1.png
- __MACOSX/Figure 3/Panel D/._Replicate 3 WB 1.png
- Figure 3/Panel D/Replicate 3 WB 2.png
- __MACOSX/Figure 3/Panel D/._Replicate 3 WB 2.png
- Figure 3/Panel G+H/Replicate 4 WB.png
- __MACOSX/Figure 3/Panel G+H/._Replicate 4 WB.png
- Figure 3/Panel G+H/Replicate 2 WB.png
- __MACOSX/Figure 3/Panel G+H/._Replicate 2 WB.png
- Figure 3/Panel G+H/Replicate 2 marker.png
- __MACOSX/Figure 3/Panel G+H/._Replicate 2 marker.png
- Figure 3/Panel G+H/Replicate 4 marker.png
- __MACOSX/Figure 3/Panel G+H/._Replicate 4 marker.png
- Figure 3/Panel G+H/Replicate 5 marker 1.png
- __MACOSX/Figure 3/Panel G+H/._Replicate 5 marker 1.png
- Figure 3/Panel G+H/Replicate 5 WB 1.png
- __MACOSX/Figure 3/Panel G+H/._Replicate 5 WB 1.png
- Figure 3/Panel G+H/Replicate 1 marker.png
- __MACOSX/Figure 3/Panel G+H/._Replicate 1 marker.png
- Figure 3/Panel G+H/Replicate 5 marker 2.png
- __MACOSX/Figure 3/Panel G+H/._Replicate 5 marker 2.png
- Figure 3/Panel G+H/Replicate 5 WB 2.png
- __MACOSX/Figure 3/Panel G+H/._Replicate 5 WB 2.png
- Figure 3/Panel G+H/Replicate 3 WB.png
- __MACOSX/Figure 3/Panel G+H/._Replicate 3 WB.png
- Figure 3/Panel G+H/Replicate 3 marker.png
- __MACOSX/Figure 3/Panel G+H/._Replicate 3 marker.png
- Figure 3/Panel G+H/Replicate 1 WB.png
- __MACOSX/Figure 3/Panel G+H/._Replicate 1 WB.png
