# Supplementary material for: Impact of protein and small molecule interactions on kinase conformations
Source: eLife. 2024 Aug 1;13:RP94755. doi: 10.7554/eLife.94755 (PMC11293870; doi:10.7554/eLife.94755)
Supplement: Figure 3—figure supplement 2—source data 1. [file elife-94755-fig3-figsupp2-data1.zip]

Archive with 14 entries (13 files):
- Figure 3 - Supplement 2/
- __MACOSX/._Figure 3 - Supplement 2
- Figure 3 - Supplement 2/marker P-ripk1.png
- __MACOSX/Figure 3 - Supplement 2/._marker P-ripk1.png
- Figure 3 - Supplement 2/WB ripk1.png
- __MACOSX/Figure 3 - Supplement 2/._WB ripk1.png
- Figure 3 - Supplement 2/WB gapdh.png
- __MACOSX/Figure 3 - Supplement 2/._WB gapdh.png
- Figure 3 - Supplement 2/marker ripk1.png
- __MACOSX/Figure 3 - Supplement 2/._marker ripk1.png
- Figure 3 - Supplement 2/marker gapdh.png
- __MACOSX/Figure 3 - Supplement 2/._marker gapdh.png
- Figure 3 - Supplement 2/WB P-ripk1.png
- __MACOSX/Figure 3 - Supplement 2/._WB P-ripk1.png
