# Supplementary material for: Impact of protein and small molecule interactions on kinase conformations
Source: eLife. 2024 Aug 1;13:RP94755. doi: 10.7554/eLife.94755 (PMC11293870; doi:10.7554/eLife.94755)
Supplement: Figure 4—source data 1. [file elife-94755-fig4-data1.zip]

Archive with 16 entries (13 files):
- Figure 4/
- __MACOSX/._Figure 4
- Figure 4/Panel E/
- __MACOSX/Figure 4/._Panel E
- Figure 4/Panel F/
- __MACOSX/Figure 4/._Panel F
- Figure 4/Panel E/marker 2.png
- __MACOSX/Figure 4/Panel E/._marker 2.png
- Figure 4/Panel E/marker 1.png
- __MACOSX/Figure 4/Panel E/._marker 1.png
- Figure 4/Panel E/WB 1.png
- __MACOSX/Figure 4/Panel E/._WB 1.png
- Figure 4/Panel E/WB 2.png
- __MACOSX/Figure 4/Panel E/._WB 2.png
- Figure 4/Panel F/WB + marker overlay.png
- __MACOSX/Figure 4/Panel F/._WB + marker overlay.png
