# Supplementary material for: Impact of protein and small molecule interactions on kinase conformations
Source: eLife. 2024 Aug 1;13:RP94755. doi: 10.7554/eLife.94755 (PMC11293870; doi:10.7554/eLife.94755)
Supplement: Figure 4—figure supplement 1—source data 1. [file elife-94755-fig4-figsupp1-data1.zip]

Archive with 14 entries (13 files):
- Figure 4 - Supplement 1/
- __MACOSX/._Figure 4 - Supplement 1
- Figure 4 - Supplement 1/marker 3.png
- __MACOSX/Figure 4 - Supplement 1/._marker 3.png
- Figure 4 - Supplement 1/marker 2.png
- __MACOSX/Figure 4 - Supplement 1/._marker 2.png
- Figure 4 - Supplement 1/marker 1.png
- __MACOSX/Figure 4 - Supplement 1/._marker 1.png
- Figure 4 - Supplement 1/WB 1.png
- __MACOSX/Figure 4 - Supplement 1/._WB 1.png
- Figure 4 - Supplement 1/WB 2.png
- __MACOSX/Figure 4 - Supplement 1/._WB 2.png
- Figure 4 - Supplement 1/WB 3.png
- __MACOSX/Figure 4 - Supplement 1/._WB 3.png
