# Supplementary material for: Impact of protein and small molecule interactions on kinase conformations
Source: eLife. 2024 Aug 1;13:RP94755. doi: 10.7554/eLife.94755 (PMC11293870; doi:10.7554/eLife.94755)
Supplement: Figure 5—figure supplement 1—source data 1. [file elife-94755-fig5-figsupp1-data1.zip]

Archive with 82 entries (81 files):
- Figure 5 - Supplement 1/
- __MACOSX/._Figure 5 - Supplement 1
- Figure 5 - Supplement 1/Replicate 1 WB Lamin BRAF.png
- __MACOSX/Figure 5 - Supplement 1/._Replicate 1 WB Lamin BRAF.png
- Figure 5 - Supplement 1/Replicate 1 WB RLuc PKAc.png
- __MACOSX/Figure 5 - Supplement 1/._Replicate 1 WB RLuc PKAc.png
- Figure 5 - Supplement 1/Replicate 2 marker RLuc BRAF.png
- __MACOSX/Figure 5 - Supplement 1/._Replicate 2 marker RLuc BRAF.png
- Figure 5 - Supplement 1/Replicate 3 marker GAPDH PKAc.png
- __MACOSX/Figure 5 - Supplement 1/._Replicate 3 marker GAPDH PKAc.png
- Figure 5 - Supplement 1/Replicate 2 WB Lamin PKAc.png
- __MACOSX/Figure 5 - Supplement 1/._Replicate 2 WB Lamin PKAc.png
- Figure 5 - Supplement 1/Replicate 3 WB Lamin PKAc.png
- __MACOSX/Figure 5 - Supplement 1/._Replicate 3 WB Lamin PKAc.png
- Figure 5 - Supplement 1/Replicate 3 marker RLuc PKAc.png
- __MACOSX/Figure 5 - Supplement 1/._Replicate 3 marker RLuc PKAc.png
- Figure 5 - Supplement 1/Replicate 1 marker GAPDH PKAc.png
- __MACOSX/Figure 5 - Supplement 1/._Replicate 1 marker GAPDH PKAc.png
- Figure 5 - Supplement 1/Replicate 2 marker Lamin BRAF.png
- __MACOSX/Figure 5 - Supplement 1/._Replicate 2 marker Lamin BRAF.png
- Figure 5 - Supplement 1/Replicate 3 marker RLuc BRAF.png
- __MACOSX/Figure 5 - Supplement 1/._Replicate 3 marker RLuc BRAF.png
- Figure 5 - Supplement 1/Replicate 1 marker GAPDH BRAF.png
- __MACOSX/Figure 5 - Supplement 1/._Replicate 1 marker GAPDH BRAF.png
- Figure 5 - Supplement 1/Replicate 2 marker Lamin PKAc.png
- __MACOSX/Figure 5 - Supplement 1/._Replicate 2 marker Lamin PKAc.png
- Figure 5 - Supplement 1/Replicate 3 WB Lamin BRAF.png
- __MACOSX/Figure 5 - Supplement 1/._Replicate 3 WB Lamin BRAF.png
- Figure 5 - Supplement 1/Replicate 2 WB Lamin BRAF.png
- __MACOSX/Figure 5 - Supplement 1/._Replicate 2 WB Lamin BRAF.png
- Figure 5 - Supplement 1/Replicate 2 marker RLuc PKAc.png
- __MACOSX/Figure 5 - Supplement 1/._Replicate 2 marker RLuc PKAc.png
- Figure 5 - Supplement 1/Replicate 3 marker GAPDH BRAF.png
- __MACOSX/Figure 5 - Supplement 1/._Replicate 3 marker GAPDH BRAF.png
- Figure 5 - Supplement 1/Replicate 1 WB RLuc BRAF.png
- __MACOSX/Figure 5 - Supplement 1/._Replicate 1 WB RLuc BRAF.png
- Figure 5 - Supplement 1/Replicate 1 WB Lamin PKAc.png
- __MACOSX/Figure 5 - Supplement 1/._Replicate 1 WB Lamin PKAc.png
- Figure 5 - Supplement 1/Replicate 2 marker GAPDH PKAc.png
- __MACOSX/Figure 5 - Supplement 1/._Replicate 2 marker GAPDH PKAc.png
- Figure 5 - Supplement 1/Replicate 1 marker Lamin BRAF.png
- __MACOSX/Figure 5 - Supplement 1/._Replicate 1 marker Lamin BRAF.png
- Figure 5 - Supplement 1/Replicate 3 WB GAPDH BRAF.png
- __MACOSX/Figure 5 - Supplement 1/._Replicate 3 WB GAPDH BRAF.png
- Figure 5 - Supplement 1/marker all Replicates PKAc.png
- __MACOSX/Figure 5 - Supplement 1/._marker all Replicates PKAc.png
- Figure 5 - Supplement 1/Replicate 3 WB RLuc PKAc.png
- __MACOSX/Figure 5 - Supplement 1/._Replicate 3 WB RLuc PKAc.png
- Figure 5 - Supplement 1/Replicate 1 marker RLuc PKAc.png
- __MACOSX/Figure 5 - Supplement 1/._Replicate 1 marker RLuc PKAc.png
- Figure 5 - Supplement 1/Replicate 2 WB GAPDH BRAF.png
- __MACOSX/Figure 5 - Supplement 1/._Replicate 2 WB GAPDH BRAF.png
- Figure 5 - Supplement 1/Replicate 3 marker Lamin BRAF.png
- __MACOSX/Figure 5 - Supplement 1/._Replicate 3 marker Lamin BRAF.png
- Figure 5 - Supplement 1/WB all Replicates PKAc.png
- __MACOSX/Figure 5 - Supplement 1/._WB all Replicates PKAc.png
- Figure 5 - Supplement 1/Replicate 1 WB GAPDH PKAc.png
- __MACOSX/Figure 5 - Supplement 1/._Replicate 1 WB GAPDH PKAc.png
- Figure 5 - Supplement 1/Replicate 2 WB RLuc BRAF.png
- __MACOSX/Figure 5 - Supplement 1/._Replicate 2 WB RLuc BRAF.png
- Figure 5 - Supplement 1/Replicate 2 WB RLuc PKAc.png
- __MACOSX/Figure 5 - Supplement 1/._Replicate 2 WB RLuc PKAc.png
- Figure 5 - Supplement 1/Replicate 1 WB GAPDH BRAF.png
- __MACOSX/Figure 5 - Supplement 1/._Replicate 1 WB GAPDH BRAF.png
- Figure 5 - Supplement 1/WB all Replicates BRAF.png
- __MACOSX/Figure 5 - Supplement 1/._WB all Replicates BRAF.png
- Figure 5 - Supplement 1/Replicate 3 marker Lamin PKAc.png
- __MACOSX/Figure 5 - Supplement 1/._Replicate 3 marker Lamin PKAc.png
- Figure 5 - Supplement 1/Replicate 2 WB GAPDH PKAc.png
- __MACOSX/Figure 5 - Supplement 1/._Replicate 2 WB GAPDH PKAc.png
- Figure 5 - Supplement 1/Replicate 1 marker RLuc BRAF.png
- __MACOSX/Figure 5 - Supplement 1/._Replicate 1 marker RLuc BRAF.png
- Figure 5 - Supplement 1/Replicate 3 WB RLuc BRAF.png
- __MACOSX/Figure 5 - Supplement 1/._Replicate 3 WB RLuc BRAF.png
- Figure 5 - Supplement 1/marker all Replicates BRAF.png
- __MACOSX/Figure 5 - Supplement 1/._marker all Replicates BRAF.png
- Figure 5 - Supplement 1/Replicate 3 WB GAPDH PKAc.png
- __MACOSX/Figure 5 - Supplement 1/._Replicate 3 WB GAPDH PKAc.png
- Figure 5 - Supplement 1/Replicate 2 marker GAPDH BRAF.png
- __MACOSX/Figure 5 - Supplement 1/._Replicate 2 marker GAPDH BRAF.png
- Figure 5 - Supplement 1/Replicate 1 marker Lamin PKAc.png
- __MACOSX/Figure 5 - Supplement 1/._Replicate 1 marker Lamin PKAc.png
